# Supplementary material for: HOXB13 promotes androgen independent growth of LNCaP prostate cancer cells by the activation of E2F signaling
Source: Mol Cancer. 2010 May 27;9:124. doi: 10.1186/1476-4598-9-124 (PMC2890607; doi:10.1186/1476-4598-9-124)
Supplement: Additional file 1 — Hormone-refractory prostate cancer patients cohort. [file 1476-4598-9-124-S1.XLS]

## Sheet: Sheet1
Table S1. Hormone-refractory prostate cancer patients cohort
Case	Age	Gleason score*	Metastasis	Hormone therapy	Orchiectomy	Other therapies
1	67	10	NE	goserelin acetate, bicalutamide	yes	none
2	79	9	bone	goserelin acetate, triptorelin acetate, bicalutamide	no	none
3	78	10	bone	triptorelin acetate, leuprolein acetate, cyproterone acetate, ketoconazole, DES	yes	none
4	74	10	bone	leuprolin acetate, bicalutamide	yes	radiotherapy
5	78	9	bone	goserelin acetate, bicalutamide, ketoconazole, DES	yes	none
6	72	9	lymph node	goserelin acetate	yes	none
7	81	9	NE	triptorelin acetate, cyproterone acetate, bicalutamide, DES	no	none
8	66	10	bone	gosereline acetate, cyproterone acetate, ketoconazole, DES	yes	estramustine, docetaxel
9	79	10	bone	bicalutamide, cyproterone acetate, ketoconazole, DES	yes	estramustine
10	78	8	bone	bicalutamide	yes	estramustine
11	66	10	bone, lymph node	cyproterone acetate, bicaluamide, ketoconazole, DES	yes	docetaxel, mitoxantrone
12	82	8	bone	goserelin acetate, cyproterone acetate, bicalutamide	yes	estramustine
NE, not evaluated
DES, diethylstilbesterol
*,Gleason score at the time of transurethral resection of prostate (TURP)
