# Supplementary material for: HOXB13 promotes androgen independent growth of LNCaP prostate cancer cells by the activation of E2F signaling
Source: Mol Cancer. 2010 May 27;9:124. doi: 10.1186/1476-4598-9-124 (PMC2890607; doi:10.1186/1476-4598-9-124)
Supplement: Additional file 2 — Hormone-dependent prostate cancer patients. [file 1476-4598-9-124-S2.XLS]

## Sheet: Sheet2
Table S2. Hormone-dependent prostate cancer patients cohort (patients number = 44)
Age median		62.6 (49-71)
Preoperative PSA (ng/mL)
	<10	26
	10~20	9
	>20	9
T stage
	Stage 2	33
	Stage 3	11
Invasion
	Yes	27
	No	17
Gleason score
	≤6	9
	3+4	16
	4+3	9
	≥8	10
Surgical margins
	Negative	36
	positive	8
Hormone therapy
	Yes	7
	No	37
Biochemical failure*
	Yes	0
	No	44
* Biochemical failure is defined when PSA level is bounced back to higher than 0.4ng/ml
